# Supplementary material for: Testing the sequence of successional processes in miniature ecosystems
Source: Microbiol Spectr. 2024 Aug 27;12(10):e01227-24. doi: 10.1128/spectrum.01227-24 (PMC11448199; doi:10.1128/spectrum.01227-24)
Supplement: Supplemental data — SI5_DNA_Sequence.fasta. [file spectrum.01227-24-s0002.txt]

>sequence1
GCGAAGCCTGATGCAGCGACGCCGCGTGAGGGATGACGGCCTTCGGGTTGTAAACCTCTTTCAGCAGGGACGAAGCGCAAGTGACGGTACCTGCAGAAGAAGCACCGGCTAACTACGTGCCAGCAGCCGCGGTAATACGTAGGGTGCAAGCGTTGTCCGGAATTACTGGGCGTAAAGAGTTCGTAGGCGGTTTGTCGCGTCGTTTGTGAAAACCAGCAGCTCAACTGCTGGCTTGCAGGCGATACGGGCAGACTTGAGTACTGCAGGGGAGACTGGAATTCCTGGTGTAGCGGTGAAATGCGCAGATATCAGGAGGAACACCGGTGGCGAAGGCGGGTCTCTGGGCAGTAACTGACGCTGAGGAACGAAAGCGTGGGTAGCGAACA
